# Supplementary material for: Evaluation of Platelet-Derived Extracellular Vesicles in Gingival Fibroblasts and Keratinocytes for Periodontal Applications
Source: Int J Mol Sci. 2022 Jul 11;23(14):7668. doi: 10.3390/ijms23147668 (PMC9321144; doi:10.3390/ijms23147668)
Supplement: Supplementary file 1 [file ijms-23-07668-s001.zip]

Archive with 1 entries (1 files):
- ijms-1799213-supplementary.pdf
